# Supplementary material for: Hospital Outcomes among COVID-19 Hospitalizations with Acute Ischemic Stroke: Cross-Sectional Study Results from California State Inpatient Database
Source: Brain Sci. 2022 Sep 1;12(9):1177. doi: 10.3390/brainsci12091177 (PMC9496747; doi:10.3390/brainsci12091177)
Supplement: Supplementary file 1 [file brainsci-12-01177-s001.zip]

Archive with 1 entries (1 files):
- brainsci-1803119-supplementary.pdf
